# Supplementary material for: A Novel Approach on the Use of Samples from Faecal Occult Blood Screening Kits for Metabolomics Analysis: Application in Colorectal Cancer Population
Source: Metabolites. 2023 Feb 21;13(3):321. doi: 10.3390/metabo13030321 (PMC10055627; doi:10.3390/metabo13030321)
Supplement: Supplementary file 1 [file metabolites-13-00321-s001.zip]

Archive with 3 entries (3 files):
- metabolites-2221249-supplementary.pdf
- Table S1_Sample Information_Metadata.xlsx
- Table S4_Statistical Analysis.xlsx
